# Supplementary material for: Development and validation of deep learning algorithms for scoliosis screening using back images
Source: Commun Biol. 2019 Oct 25;2:390. doi: 10.1038/s42003-019-0635-8 (PMC6814825; doi:10.1038/s42003-019-0635-8)
Supplement: Supplementary file 3 — Supplementary Data 1 [file 42003_2019_635_MOESM3_ESM.xlsx]

## Sheet: ROC1
1.0000000e+00 9.9328859e-01 9.8657718e-01 9.7986577e-01 9.7315436e-01 9.6644295e-01 9.5973154e-01 9.5302013e-01 9.4630872e-01 9.3959732e-01 9.3288591e-01 9.2617450e-01 9.1946309e-01 9.1275168e-01 9.0604027e-01 8.9932886e-01 8.9261745e-01 8.8590604e-01 8.7919463e-01 8.7248322e-01 8.6577181e-01 8.5906040e-01 8.5234899e-01 8.4563758e-01 8.3892617e-01 8.3221477e-01 8.2550336e-01 8.1879195e-01 8.12080…
1.0000000e+00 1.0000000e+00 1.0000000e+00 1.0000000e+00 1.0000000e+00 1.0000000e+00 1.0000000e+00 1.0000000e+00 1.0000000e+00 1.0000000e+00 1.0000000e+00 1.0000000e+00 1.0000000e+00 1.0000000e+00 1.0000000e+00 1.0000000e+00 1.0000000e+00 1.0000000e+00 1.0000000e+00 1.0000000e+00 1.0000000e+00 1.0000000e+00 1.0000000e+00 1.0000000e+00 1.0000000e+00 1.0000000e+00 1.0000000e+00 1.0000000e+00 1.00000…

## Sheet: ROC2
1.0000000e+00 9.9663300e-01 9.9326599e-01 9.8989899e-01 9.8653199e-01 9.8316498e-01 9.7979798e-01 9.7643098e-01 9.7306397e-01 9.6969697e-01 9.6632997e-01 9.6296296e-01 9.5959596e-01 9.5622896e-01 9.5286195e-01 9.4949495e-01 9.4612795e-01 9.4276094e-01 9.3939394e-01 9.3602694e-01 9.3265993e-01 9.2929293e-01 9.2592593e-01 9.2255892e-01 9.1919192e-01 9.1582492e-01 9.1245791e-01 9.0909091e-01 9.05723…
1.0000000e+00 1.0000000e+00 1.0000000e+00 1.0000000e+00 1.0000000e+00 1.0000000e+00 1.0000000e+00 1.0000000e+00 1.0000000e+00 1.0000000e+00 1.0000000e+00 1.0000000e+00 1.0000000e+00 1.0000000e+00 1.0000000e+00 1.0000000e+00 1.0000000e+00 1.0000000e+00 1.0000000e+00 1.0000000e+00 1.0000000e+00 1.0000000e+00 1.0000000e+00 1.0000000e+00 1.0000000e+00 1.0000000e+00 1.0000000e+00 1.0000000e+00 1.00000…

## Sheet: ROC3
1.0000000e+00 9.9000000e-01 9.8000000e-01 9.8000000e-01 9.8000000e-01 9.7000000e-01 9.7000000e-01 9.6000000e-01 9.5000000e-01 9.5000000e-01 9.4000000e-01 9.3000000e-01 9.2000000e-01 9.2000000e-01 9.2000000e-01 9.1000000e-01 9.1000000e-01 9.0000000e-01 9.0000000e-01 8.9000000e-01 8.9000000e-01 8.8000000e-01 8.8000000e-01 8.8000000e-01 8.8000000e-01 8.7000000e-01 8.7000000e-01 8.6000000e-01 8.50000…
1.0000000e+00 1.0000000e+00 1.0000000e+00 9.9666667e-01 9.9333333e-01 9.9333333e-01 9.9000000e-01 9.9000000e-01 9.9000000e-01 9.8666667e-01 9.8666667e-01 9.8666667e-01 9.8666667e-01 9.8333333e-01 9.8000000e-01 9.8000000e-01 9.7666667e-01 9.7666667e-01 9.7333333e-01 9.7333333e-01 9.7000000e-01 9.7000000e-01 9.6666667e-01 9.6333333e-01 9.6000000e-01 9.6000000e-01 9.5666667e-01 9.5666667e-01 9.56666…

## Sheet: ROC4
1.0000000e+00 9.9000000e-01 9.8000000e-01 9.8000000e-01 9.8000000e-01 9.7000000e-01 9.7000000e-01 9.6000000e-01 9.5000000e-01 9.5000000e-01 9.4000000e-01 9.3000000e-01 9.2000000e-01 9.2000000e-01 9.2000000e-01 9.1000000e-01 9.1000000e-01 9.0000000e-01 9.0000000e-01 8.9000000e-01 8.9000000e-01 8.8000000e-01 8.8000000e-01 8.8000000e-01 8.8000000e-01 8.7000000e-01 8.7000000e-01 8.6000000e-01 8.50000…
1.0000000e+00 1.0000000e+00 1.0000000e+00 9.9666667e-01 9.9333333e-01 9.9333333e-01 9.9000000e-01 9.9000000e-01 9.9000000e-01 9.8666667e-01 9.8666667e-01 9.8666667e-01 9.8666667e-01 9.8333333e-01 9.8000000e-01 9.8000000e-01 9.7666667e-01 9.7666667e-01 9.7333333e-01 9.7333333e-01 9.7000000e-01 9.7000000e-01 9.6666667e-01 9.6333333e-01 9.6000000e-01 9.6000000e-01 9.5666667e-01 9.5666667e-01 9.56666…

## Sheet: ROC5
1.0000000e+00 9.9350649e-01 9.8701299e-01 9.8051948e-01 9.7402597e-01 9.6753247e-01 9.6103896e-01 9.5454545e-01 9.4805195e-01 9.4155844e-01 9.3506494e-01 9.2857143e-01 9.2207792e-01 9.1558442e-01 9.0909091e-01 9.0259740e-01 8.9610390e-01 8.8961039e-01 8.8311688e-01 8.7662338e-01 8.7012987e-01 8.6363636e-01 8.5714286e-01 8.5064935e-01 8.4415584e-01 8.3766234e-01 8.3116883e-01 8.2467532e-01 8.18181…
1.0000000e+00 1.0000000e+00 1.0000000e+00 1.0000000e+00 1.0000000e+00 1.0000000e+00 1.0000000e+00 1.0000000e+00 1.0000000e+00 1.0000000e+00 1.0000000e+00 1.0000000e+00 1.0000000e+00 1.0000000e+00 1.0000000e+00 1.0000000e+00 1.0000000e+00 1.0000000e+00 1.0000000e+00 1.0000000e+00 1.0000000e+00 1.0000000e+00 1.0000000e+00 1.0000000e+00 1.0000000e+00 1.0000000e+00 1.0000000e+00 1.0000000e+00 1.00000…

## Sheet: ROC6
1.0000000e+00 9.9371069e-01 9.8742138e-01 9.8113208e-01 9.7484277e-01 9.6855346e-01 9.6226415e-01 9.5597484e-01 9.4968553e-01 9.4339623e-01 9.3710692e-01 9.3081761e-01 9.2452830e-01 9.1823899e-01 9.1194969e-01 9.0566038e-01 8.9937107e-01 8.9308176e-01 8.8679245e-01 8.8050314e-01 8.7421384e-01 8.6792453e-01 8.6163522e-01 8.5534591e-01 8.4905660e-01 8.4276730e-01 8.3647799e-01 8.3018868e-01 8.23899…
1.0000000e+00 1.0000000e+00 1.0000000e+00 1.0000000e+00 1.0000000e+00 1.0000000e+00 1.0000000e+00 1.0000000e+00 1.0000000e+00 1.0000000e+00 1.0000000e+00 1.0000000e+00 1.0000000e+00 1.0000000e+00 1.0000000e+00 1.0000000e+00 1.0000000e+00 1.0000000e+00 1.0000000e+00 1.0000000e+00 1.0000000e+00 1.0000000e+00 1.0000000e+00 1.0000000e+00 1.0000000e+00 1.0000000e+00 1.0000000e+00 1.0000000e+00 1.00000…

## Sheet: ROC7
1.0000000e+00 9.9489796e-01 9.8979592e-01 9.8469388e-01 9.7959184e-01 9.7448980e-01 9.6938776e-01 9.6428571e-01 9.5918367e-01 9.5408163e-01 9.4897959e-01 9.4387755e-01 9.3877551e-01 9.3367347e-01 9.2857143e-01 9.2346939e-01 9.1836735e-01 9.1326531e-01 9.0816327e-01 9.0306122e-01 8.9795918e-01 8.9285714e-01 8.8775510e-01 8.8265306e-01 8.7755102e-01 8.7244898e-01 8.6734694e-01 8.6224490e-01 8.57142…
1.0000000e+00 1.0000000e+00 1.0000000e+00 1.0000000e+00 1.0000000e+00 1.0000000e+00 1.0000000e+00 1.0000000e+00 1.0000000e+00 1.0000000e+00 1.0000000e+00 1.0000000e+00 1.0000000e+00 1.0000000e+00 1.0000000e+00 1.0000000e+00 1.0000000e+00 1.0000000e+00 1.0000000e+00 1.0000000e+00 1.0000000e+00 1.0000000e+00 1.0000000e+00 1.0000000e+00 1.0000000e+00 1.0000000e+00 1.0000000e+00 1.0000000e+00 1.00000…
